# Supplementary material for: Locked in Structure: Sestrin and GATOR—A Billion-Year Marriage
Source: Cells. 2024 Sep 21;13(18):1587. doi: 10.3390/cells13181587 (PMC11429811; doi:10.3390/cells13181587)
Supplement: Supplementary file 1 [file cells-13-01587-s001.zip]

Archive with 5 entries (5 files):
- Supplement File S1 - MEME discovery.docx
- Supplement File S2 - Metazoan Sestrins - Conservation.xlsx
- Supplement File S3 - Non metazoan Sestrins - Conservation.xlsx
- Supplement File S4 - WDR24 - Conservation.xlsx
- Supplement File S5 - SEH1L - Conservation.xlsx
