# Supplementary material for: Locked in Structure: Sestrin and GATOR—A Billion-Year Marriage
Source: Cells. 2024 Sep 21;13(18):1587. doi: 10.3390/cells13181587 (PMC11429811; doi:10.3390/cells13181587)
Supplement: Supplementary file 1 [file cells-13-01587-s001.zip › Supplement File S2 - Metazoan Sestrins - Conservation.xlsx]

## Sheet: Sheet1
POSITION	37	40	43	44	45	47	48	49	65	66	68	69	70	74	75	76
SESN2	A	G	G	P	S	F	I	P	L	G	E	A	L	G	R	V
Consens	P	L	G	P	S	F	I	P	L	F	E	A	F	G	R	L
% of entries	41.5507	40.2585	57.2565	55.0696	56.3618	55.8648	57.4553	56.66	49.9006	40.5567	41.8489	43.34	52.7833	67.9921	75.6461	56.163
Number of proteins	418	405	576	554	567	562	578	570	502	408	421	436	531	684	761	565
POSITION	77	78	79	80	82	83	84	85	86	87	88	89	90	91	92	93
SESN2	D	N	L	A	V	M	G	L	H	P	D	Y	F	T	S	F
Consens	D	N	I	T	V	M	G	L	H	P	Q	Y	L	E	S	F
% of entries	81.9086	52.3857	44.2346	53.0815	74.2545	88.9662	46.8191	40.7555	97.5149	81.0139	51.3916	96.4215	90.9543	51.2922	58.2505	95.2286
Number of proteins	824	527	445	534	747	895	471	410	981	815	517	970	915	516	586	958
POSITION	94	95	96	97	98	99	100	101	103	104	105	106	107	108	109	110
SESN2	W	R	L	H	Y	L	L	L	T	D	G	P	L	A	S	S
Consens	L	R	T	Q	H	Y	L	L	M	D	G	P	L	P	L	H
% of entries	75.0497	53.7773	69.1849	83.6978	44.4334	53.2803	65.6064	86.2823	56.8588	93.0417	97.6143	94.4334	97.4155	77.5348	44.334	43.2406
Number of proteins	755	541	696	842	447	536	660	868	572	936	982	950	980	780	446	435
POSITION	111	112	113	114	115	116	117	118	119	120	121	122	123	124	125	126
SESN2	W	R	H	Y	I	A	I	M	A	A	A	R	H	Q	C	S
Consens	Y	R	H	Y	I	A	I	M	A	A	A	R	H	Q	C	S
% of entries	53.8767	97.5149	91.8489	90.3578	92.4453	67.7932	89.2644	92.2465	99.1054	93.1411	84.0954	98.8072	98.9066	76.0437	99.503	75.2485
Number of proteins	542	981	924	909	930	682	898	928	997	937	846	994	995	765	1001	757
POSITION	127	128	129	130	131	132	133	135	136	137	140	141	142	143	145	146
SESN2	Y	L	V	G	S	H	M	E	F	L	G	G	D	P	W	L
Consens	Y	L	V	N	L	H	V	E	F	L	G	G	D	P	W	L
% of entries	93.9364	97.2167	72.167	52.0875	59.0457	82.2068	43.2406	50.7952	99.1054	88.2704	94.831	97.8131	61.2326	56.8588	100	99.9006
Number of proteins	945	978	726	524	594	827	435	511	997	888	954	984	616	572	1006	1005
POSITION	147	148	149	150	152	153	154	155	156	157	158	159	161	162	163	164
SESN2	L	G	L	H	A	P	E	K	L	R	K	L	E	I	N	K
Consens	N	G	L	E	A	P	Q	K	L	R	N	L	E	I	N	K
% of entries	41.0537	98.0119	93.2406	42.0477	57.8529	97.4155	51.0934	79.2247	92.9423	49.503	49.3042	95.8251	73.0616	56.66	98.7078	95.9244
Number of proteins	413	986	938	423	582	980	514	797	935	498	496	964	735	570	993	965
POSITION	165	166	167	168	169	170	171	172	173	174	175	176	177	178	179	181
SESN2	L	L	A	H	R	P	W	L	I	T	K	E	H	I	Q	L
Consens	L	L	A	H	R	P	W	L	I	T	K	E	H	I	E	L
% of entries	40.6561	98.3101	98.7078	100	89.3638	100	100	95.6262	63.7177	73.2604	78.827	65.3081	96.5209	93.837	54.7714	97.1173
Number of proteins	409	989	993	1006	899	1006	1006	962	641	737	793	657	971	944	551	977
POSITION	182	183	185	186	188	189	190	191	192	193	194	195	196	197	198	199
SESN2	L	K	G	E	T	W	S	L	A	E	L	I	Q	A	L	V
Consens	L	K	G	E	S	W	S	L	A	E	L	V	H	A	V	V
% of entries	53.4791	75.5467	48.2107	45.7256	55.666	98.9066	96.9185	93.0417	71.173	97.6143	85.9841	52.8827	69.8807	97.6143	60.7356	89.4632
Number of proteins	538	760	485	460	560	995	975	936	716	982	865	532	703	982	611	900
POSITION	200	201	202	203	204	205	206	207	208	209	210	211	212	213	214	215
SESN2	L	L	T	H	C	H	S	L	S	S	F	V	F	G	C	G
Consens	L	L	T	H	Y	H	S	L	A	S	F	V	F	G	C	G
% of entries	85.8847	86.2823	46.0239	96.0239	49.1054	98.0119	68.1909	97.0179	61.2326	96.4215	96.9185	66.7992	77.7336	87.4751	75.9443	93.5388
Number of proteins	864	868	463	966	494	986	686	976	616	970	975	672	782	880	764	941
POSITION	216	217	218	219	221	224	225	228	229	230	231	236	238		239	254
SESN2	I	L	P	E	D	G	S	P	Q	A	P	E	S	-	S	S
Consens	I	N	P	E	D	G	G	F	R	P	S	C	C	D	N	D
% of entries	71.7694	42.4453	68.2903	80.1193	56.4612	55.9642	53.8767	48.7078	47.5149	46.8191	41.1531	50.994	46.3221	47.0179	41.2525	46.6203
Number of proteins	722	427	687	806	568	563	542	490	478	471	414	513	466	473	415	469
POSITION	257	258	259	260	261	262	263	264	265	266	268	269	270	277	278	279
SESN2	D	V	E	A	L	M	E	R	M	Q	L	Q	E	G	T	S
Consens	E	V	E	A	L	M	E	R	M	K	L	Q	E	E	A	S
% of entries	66.4016	64.7117	80.8151	45.328	95.9244	82.7038	72.8628	69.6819	91.8489	61.332	85.4871	69.8807	77.336	50.497	48.0119	52.4851
Number of proteins	668	651	813	456	965	832	733	701	924	617	860	703	778	508	483	528
POSITION	280	281	282	283	285	286	287	288	290	291	293	294	297	305	308	311
SESN2	Q	E	E	M	S	R	F	E	E	K	E	S	V	E	P	D
Consens	Q	E	E	M	T	R	F	E	E	K	E	S	V	E	P	D
% of entries	72.0676	83.499	90.0596	66.2028	51.3916	82.9026	90.2584	82.8032	68.8867	58.8469	68.0914	78.6282	60.2386	46.2227	45.6262	58.7475
Number of proteins	725	840	906	666	517	834	908	833	693	592	685	791	606	465	459	591
POSITION	312	313	314	316	317	318	319	321	322	323	325	326	327	328	329	330
SESN2	M	L	C	V	E	D	P	F	G	Y	D	F	T	R	R	G
Consens	V	S	R	V	E	D	P	F	G	Y	D	F	A	R	R	G
% of entries	47.4155	55.7654	53.7773	43.5388	72.4652	91.8489	69.2843	71.3718	65.6064	98.8072	93.4394	98.4095	47.8131	71.5706	78.0318	81.0139
Number of proteins	477	561	541	438	729	924	697	718	660	994	940	990	481	720	785	815
POSITION	331	333	335	336	337	338	339	340	341	342	343	344	345	346	347	348
SESN2	A	A	P	T	F	R	A	Q	D	Y	T	W	E	D	H	G
Consens	E	H	P	T	F	R	A	Q	D	Y	S	W	E	D	H	G
% of entries	50.1988	40.7555	79.4235	88.5686	84.7913	92.3459	52.6839	92.6441	96.0239	94.1352	59.3439	99.8012	83.1014	81.4115	96.5209	97.6143
Number of proteins	505	410	799	891	853	929	530	932	966	947	597	1004	836	819	971	982
POSITION	349	350	351	352	353	354	355	356	357	358	359	360	361	362	363	364
SESN2	Y	S	L	I	Q	R	L	Y	P	E	G	G	Q	L	L	D
Consens	F	S	L	V	N	R	L	Y	P	D	V	G	Q	L	L	D
% of entries	50	98.5089	96.2227	68.5885	87.4751	94.1352	96.2227	89.8608	53.5785	80.9145	49.1054	93.34	54.8708	84.2942	89.7614	97.7137
Number of proteins	503	991	968	690	880	947	968	904	539	814	494	939	552	848	903	983
POSITION	365	366	367	370	371	372	373	374	375	376	377	378	379	380	381	383
SESN2	E	K	F	A	Y	S	L	T	Y	N	T	I	A	M	H	G
Consens	E	K	F	A	Y	N	L	T	Y	N	T	M	A	M	H	D
% of entries	74.7515	94.0358	97.3161	54.175	72.0676	70.9741	96.0239	92.6441	92.1471	59.5427	82.4056	75.8449	74.2545	41.1531	70.4771	48.0119
Number of proteins	752	946	979	545	725	714	966	932	927	599	829	763	747	414	709	483
POSITION	384	385	386	387	388	389	390	391	392	393	394	395	396	397	398	399
SESN2	V	D	T	S	V	L	R	R	A	I	W	N	Y	I	H	C
Consens	V	D	T	S	M	L	R	R	A	I	W	N	Y	I	H	C
% of entries	90.6561	92.8429	92.4453	64.6123	48.1113	73.6581	92.4453	84.8907	95.5268	68.2903	83.996	97.0179	100	74.4533	84.1948	92.7435
Number of proteins	912	934	930	650	484	741	930	854	961	687	845	976	1006	749	847	933
POSITION	400	401	402	403	404	405	406	407	408	409	410	411	412	413	414	415
SESN2	V	F	G	I	R	Y	D	D	Y	D	Y	G	E	V	N	Q
Consens	M	F	G	I	R	Y	D	D	Y	D	Y	G	E	V	N	Q
% of entries	53.6779	65.4076	100	98.7078	95.1292	75.8449	100	100	99.7018	91.9483	100	81.0139	87.8728	69.5825	97.9125	78.827
Number of proteins	540	658	1006	993	957	763	1006	1006	1003	925	1006	815	884	700	985	793
POSITION	416	417	418	419	420	421	422	423	424	425	426	427	428	430	431	432
SESN2	L	L	E	R	N	L	K	V	Y	I	K	T	V	C	Y	P
Consens	L	L	E	R	S	L	K	V	Y	I	K	T	V	C	Y	P
% of entries	97.5149	96.9185	66.4016	93.9364	64.7117	69.8807	98.6084	56.5606	78.0318	85.1889	99.1054	84.8907	67.1968	98.3101	53.0815	99.9006
Number of proteins	981	975	668	945	651	703	992	569	785	857	997	854	676	989	534	1005
POSITION	433	434	435	436	437	438	439	440	441	442	443	444	445	446	447	448
SESN2	E	K	T	T	R	R	M	Y	N	L	F	W	R	H	F	R
Consens	E	K	T	T	K	R	M	Y	D	S	F	W	R	Q	F	K
% of entries	91.8489	47.7137	63.6183	85.7853	60.2386	66.4016	61.2326	87.4751	49.9006	50	57.4553	76.6402	78.33	49.4036	90.9543	52.0875
Number of proteins	924	480	640	863	606	668	616	880	502	503	578	771	788	497	915	524
POSITION	449	450	451	452	453	454	455	456	457	458	459	460	461	462	463	464
SESN2	H	S	E	K	V	H	V	N	L	L	L	L	E	A	R	M
Consens	H	S	E	K	V	H	V	N	L	L	L	M	E	A	R	M
% of entries	87.7734	98.6084	99.503	97.0179	92.6441	98.1113	83.7972	94.6322	94.1352	71.3718	66.4016	45.9245	98.6084	96.1233	97.2167	70.7753
Number of proteins	883	992	1001	976	932	987	843	952	947	718	668	462	992	967	978	712
POSITION	465	466	467	468	469	470	471	472	473	474	475	476	477	478	479	480
SESN2	Q	A	A	L	L	Y	A	L	R	A	I	T	R	Y	M	T
Consens	Q	A	E	L	L	Y	A	L	R	A	I	T	R	Y	M	T
% of entries	98.8072	95.6262	69.3837	98.0119	96.9185	97.6143	85.5865	95.7257	94.7316	90.3578	77.0378	75.7455	71.3718	78.7276	78.1312	79.8211
Number of proteins	994	962	698	986	975	982	861	963	953	909	775	762	718	792	786	803
