# Supplementary material for: Locked in Structure: Sestrin and GATOR—A Billion-Year Marriage
Source: Cells. 2024 Sep 21;13(18):1587. doi: 10.3390/cells13181587 (PMC11429811; doi:10.3390/cells13181587)
Supplement: Supplementary file 1 [file cells-13-01587-s001.zip › Supplement File S3 - Non metazoan Sestrins - Conservation.xlsx]

## Sheet: Sheet1
POSITION on human SESN2	1	2	3	4	5	7	8	9	11	12	15	16	19	20	35	37
SESN2	M	I	V	A	D	E	C	R	E	L	Y	L	A	P	S	A
Consensus	I	L	R	L	S	D	C	P	D	V	L	L	L	E	P	P
% of entries	35.6808	59.6244	70.4225	55.3991	45.5399	25.3521	64.486	87.3832	57.4766	53.271	29.5775	64.3192	41.784	29.108	29.108	49.2958
Number of proteins	76	127	150	118	97	54	138	187	123	114	63	137	89	62	62	105
POSITION on human SESN2	39	43	44	45	47	48	49	53	55	56	57	59	60	62	63	64
SESN2	R	G	P	S	F	I	P	V	R	E	G	E	S	E	Q	H
Consensus	P	S	P	S	F	I	P	L	S	R	P	D	E	V	R	Q
% of entries	36.1502	40.3756	42.2535	69.9531	70.892	56.338	30.0469	51.1737	28.6385	32.3944	25.8216	54.9296	45.5399	33.3333	38.9671	30.0469
Number of proteins	77	86	90	149	151	120	64	109	61	69	55	117	97	71	83	64
POSITION on human SESN2	65	66	69	70	71	74	75	76	77	78	79	80	81	82	83	84
SESN2	L	G	A	L	M	G	R	V	D	N	L	A	V	V	M	G
Consensus	L	M	T	F	L	G	R	V	S	N	L	F	R	I	L	A
% of entries	39.9061	29.5775	36.1502	81.6901	33.8028	88.7324	79.3427	31.4554	35.2113	46.4789	49.7653	25.8216	60.0939	38.9671	69.9531	41.3146
Number of proteins	85	63	77	174	72	189	169	67	75	99	106	55	128	83	149	88
POSITION on human SESN2	85	86	87	88	89	90	91	93	94	96	100	101	105	106	107	108
SESN2	L	H	P	D	Y	F	T	F	W	L	L	L	G	P	L	A
Consensus	F	F	P	S	F	L	E	F	H	S	I	M	G	P	L	P
% of entries	39.4366	57.277	82.6291	27.6995	49.7653	42.2535	54.4601	41.3146	26.2911	34.2723	32.8638	40.3756	85.9155	75.1174	74.6479	54.4601
Number of proteins	84	122	176	59	106	90	116	88	56	73	70	86	183	160	159	116
POSITION on human SESN2	109	111	112	114	115	116	117	118	119	120	121	122	123	124	125	126
SESN2	S	W	R	Y	I	A	I	M	A	A	A	R	H	Q	C	S
Consensus	R	W	R	Y	I	A	I	M	A	A	S	E	H	R	C	Q
% of entries	29.108	70.4225	72.7699	80.7512	48.3568	55.3991	58.6854	74.6479	69.9531	79.8122	50.2347	40.3756	32.3944	29.108	90.1409	53.5211
Number of proteins	62	150	155	172	103	118	125	159	149	170	107	86	69	62	192	114
POSITION on human SESN2	127	128	129	130	131	132	133	134	135	136	137	139	140	141	142	143
SESN2	Y	L	V	G	S	H	M	A	E	F	L	T	G	G	D	P
Consensus	Y	L	V	S	L	L	K	L	D	F	L	N	G	G	D	P
% of entries	91.5493	59.1549	59.6244	60.0939	36.1502	31.9249	31.9249	26.2911	28.6385	70.4225	72.7699	34.2723	70.4225	87.7934	64.7887	44.6009
Number of proteins	195	126	127	128	77	68	68	56	61	150	155	73	150	187	138	95
POSITION on human SESN2	145	146	147	148	149	150	151	152	153	154	155	156	157	158	159	160
SESN2	W	L	L	G	L	H	R	A	P	E	K	L	R	K	L	S
Consensus	W	L	K	G	L	D	Y	V	P	P	K	L	R	R	L	A
% of entries	97.6526	76.5258	25.3521	75.5868	57.7465	30.5164	36.6197	29.108	76.9953	28.169	87.3239	70.892	40.3756	26.2911	69.0141	36.6197
Number of proteins	208	163	54	161	123	65	78	62	164	60	186	151	86	56	147	78
POSITION on human SESN2	161	162	163	165	166	167	168	169	170	171	172	173	174	175	176	177
SESN2	E	I	N	L	L	A	H	R	P	W	L	I	T	K	E	H
Consensus	K	L	N	L	L	A	H	Q	P	W	R	L	T	P	D	H
% of entries	29.5775	63.3803	49.2958	49.7653	61.5023	81.6901	68.0751	59.1549	97.6526	98.1221	31.9249	68.5446	30.9859	25.8216	26.2911	49.7653
Number of proteins	63	135	105	106	131	174	145	126	208	209	68	146	66	55	56	106
POSITION on human SESN2	178	180	181	182	187	189	190	191	192	193	194	195	196	197	198	199
SESN2	I	A	L	L	H	W	S	L	A	E	L	I	Q	A	L	V
Consensus	I	E	L	L	D	W	S	I	S	E	L	V	Q	A	I	V
% of entries	61.5023	38.0282	82.6291	33.8028	36.6197	98.5915	55.8685	30.0469	41.784	87.7934	72.7699	57.7465	54.4601	66.1972	41.784	31.9249
Number of proteins	131	81	176	72	78	210	119	64	89	187	155	123	116	141	89	68
POSITION on human SESN2	200	201	202	203	204	205	206	207	208	209	210	211	212	213	214	215
SESN2	L	L	T	H	C	H	S	L	S	S	F	V	F	G	C	G
Consensus	I	L	S	T	F	H	S	L	S	S	F	V	L	G	C	G
% of entries	59.6244	45.0704	37.5587	50.7042	39.9061	58.6854	56.8075	54.9296	59.1549	49.2958	61.5023	51.6432	49.7653	62.4413	59.6244	88.2629
Number of proteins	127	96	80	108	85	125	121	117	126	105	131	110	106	133	127	188
POSITION on human SESN2	216	217	218	219	220	221	222	224	225	257	265	268	269	271	272	273
SESN2	I	L	P	E	G	D	A	G	S	D	M	L	Q	S	L	L
Consensus	I	V	P	E	I	D	M	G	G	D	T	L	I	R	L	K
% of entries	52.5822	36.1502	66.6667	90.1409	26.2911	82.1596	35.2113	57.277	60.0939	29.108	48.3568	62.4413	40.8451	30.0469	69.9531	38.4977
Number of proteins	112	77	142	192	56	175	75	122	128	62	103	133	87	64	149	82
POSITION on human SESN2	289	290	306	308	310	311	312	313	314	315	316	317	321	323	325	326
SESN2	L	E	P	P	P	D	M	L	C	F	V	E	F	Y	D	F
Consensus	F	E	N	V	E	D	L	S	R	F	L	D	I	Y	D	F
% of entries	41.3146	41.3146	31.4554	29.5775	47.8873	53.9906	35.2113	32.8638	73.7089	68.5446	31.9249	34.2723	31.4554	30.5164	42.2535	74.1784
Number of proteins	88	88	67	63	102	115	75	70	157	146	68	73	67	65	90	158
POSITION on human SESN2	327	328	329	331	333	334	335	336	337	338	339	341	342	343	344	345
SESN2	T	R	R	A	A	P	P	T	F	R	A	D	Y	T	W	E
Consensus	D	V	R	S	E	Y	S	V	F	R	L	D	F	S	W	E
% of entries	53.0516	37.5587	27.23	41.3146	36.1502	60.5634	26.7606	38.0282	43.1925	26.7606	30.9859	45.0704	52.5822	31.9249	92.0188	54.4601
Number of proteins	113	80	58	88	77	129	57	81	92	57	66	96	112	68	196	116
POSITION on human SESN2	346	347	348	351	352	353	354	355	356	357	358	360	361	362	363	364
SESN2	D	H	G	L	I	Q	R	L	Y	P	E	G	Q	L	L	D
Consensus	D	H	G	L	V	S	R	Y	L	P	G	G	D	L	L	D
% of entries	51.1737	60.5634	55.8685	64.7887	42.2535	33.8028	26.7606	57.277	50.2347	73.2394	41.3146	44.6009	31.4554	29.108	83.5681	42.2535
Number of proteins	109	129	119	138	90	72	57	122	107	156	88	95	67	62	178	90
POSITION on human SESN2	365	366	367	369	370	371	373	374	375	377	379	384	385	386	387	388
SESN2	E	K	F	A	A	Y	L	T	Y	T	A	V	D	T	S	V
Consensus	D	E	F	E	A	L	I	T	D	S	F	V	D	T	S	P
% of entries	40.3756	66.1972	75.1174	48.3568	30.9859	28.169	26.2911	76.0563	30.0469	45.0704	38.0282	46.4789	76.5258	75.5868	34.7418	61.9718
Number of proteins	86	141	160	103	66	60	56	162	64	96	81	99	163	161	74	132
POSITION on human SESN2	389	390	392	393	394	395	396	397	398	399	400	401	402	403	405	406
SESN2	L	R	A	I	W	N	Y	I	H	C	V	F	G	I	Y	D
Consensus	F	R	A	I	W	Y	Y	V	Q	R	L	F	G	I	H	D
% of entries	38.0282	80.7512	84.507	60.0939	76.9953	45.0704	89.6714	50.7042	37.5587	61.5023	53.5211	26.7606	95.3052	31.9249	41.3146	53.5211
Number of proteins	81	172	180	128	164	96	191	108	80	131	114	57	203	68	88	114
POSITION on human SESN2	407	408	409	410	411	412	413	414	416	417	418	419	421	422	424	425
SESN2	D	Y	D	Y	G	E	V	N	L	L	E	R	L	K	Y	I
Consensus	D	Y	D	Y	R	D	I	N	Y	L	N	R	T	K	Y	I
% of entries	80.2817	86.385	31.4554	96.2441	31.9249	36.6197	44.6009	49.2958	40.3756	84.0376	51.6432	32.3944	34.2723	60.5634	50.2347	51.6432
Number of proteins	171	184	67	205	68	78	95	105	86	179	110	69	73	129	107	110
POSITION on human SESN2	426	427	428	429	430	432	433	435	439	440	444	447	448	449	450	451
SESN2	K	T	V	A	C	P	E	T	M	Y	W	F	R	H	S	E
Consensus	K	K	V	C	C	P	E	I	D	W	G	L	R	P	E	E
% of entries	49.2958	63.8498	39.9061	47.4178	38.0282	83.5681	35.6808	33.8028	69.4836	38.0282	47.8873	83.5681	52.1127	46.0094	50.7042	79.8122
Number of proteins	105	136	85	101	81	178	76	72	148	81	102	178	111	98	108	170
POSITION on human SESN2	452	453	454	455	456	457	458	459	460	461	462	463	464	465	466	468
SESN2	K	V	H	V	N	L	L	L	L	E	A	R	M	Q	A	L
Consensus	K	C	H	V	N	L	L	V	A	E	A	R	K	Q	A	L
% of entries	59.6244	62.9108	71.831	40.8451	44.1315	71.831	59.1549	35.6808	33.8028	55.3991	89.2019	67.1362	76.5258	70.892	70.892	89.2019
Number of proteins	127	134	153	87	94	153	126	76	72	118	190	143	163	151	151	190
POSITION on human SESN2	469	470	471	472	473	474	475
SESN2	L	Y	A	L	R	A	I
Consensus	M	Y	G	L	R	A	V
% of entries	26.7606	74.6479	51.1737	83.5681	39.9061	52.1127	57.7465
Number of proteins	57	159	109	178	85	111	123
