# Supplementary material for: Locked in Structure: Sestrin and GATOR—A Billion-Year Marriage
Source: Cells. 2024 Sep 21;13(18):1587. doi: 10.3390/cells13181587 (PMC11429811; doi:10.3390/cells13181587)
Supplement: Supplementary file 1 [file cells-13-01587-s001.zip › Supplement File S4 - WDR24 - Conservation.xlsx]

## Sheet: Sheet1
POSITION on human	1	2	3	4	5	6	7	8	9	10	11	12	13	17	18	19
WDR24 human	M	E	K	M	S	R	V	T	T	A	L	G	G	T	G	R
Consens	M	E	K	M	S	R	V	T	T	A	L	G	G	T	G	R
% of entries	73.2394	71.831	72.5352	79.9296	44.7183	75.3521	72.8873	63.3803	70.4225	69.0141	68.3099	53.8732	45.4225	49.2958	74.2958	70.0704
Number of proteins	208	204	206	227	127	214	207	180	200	196	194	153	129	140	211	199
POSITION on human	20	21	22	23	24	25	26	27	28	29	30	31	32	33	34	35
WDR24 human	T	M	H	C	H	L	D	A	P	A	N	A	I	S	V	C
Consens	T	M	F	C	H	L	D	A	P	A	N	A	I	S	V	C
% of entries	90.493	80.9859	53.8732	78.169	73.2394	80.6338	82.0422	76.4085	91.9014	83.0986	94.0141	95.4225	76.0563	80.9859	75.7042	73.5915
Number of proteins	257	230	153	222	208	229	233	217	261	236	267	271	216	230	215	209
POSITION on human	36	37	38	39	40	41	42	43	44	45	46	47	48	49	50	51
WDR24 human	R	D	A	A	Q	V	V	V	A	G	R	S	I	F	K	I
Consens	R	D	A	A	Q	V	V	V	A	G	R	N	I	F	K	I
% of entries	82.7465	91.5493	76.0563	48.2394	88.7324	93.3099	87.6761	87.6761	90.493	98.5915	98.5915	65.8451	75	91.9014	97.8873	83.4507
Number of proteins	235	260	216	137	252	265	249	249	257	280	280	187	213	261	278	237
POSITION on human	52	53	54	55	56	57	58	59	60	61	62	63	64	65	66	67
WDR24 human	Y	A	I	E	E	E	Q	F	V	E	K	L	N	L	R	V
Consens	Y	A	I	E	E	E	Q	F	V	E	K	L	N	L	R	V
% of entries	78.169	45.0704	61.2676	88.3803	79.2254	61.6197	67.2535	92.9578	78.169	98.2394	75.7042	76.0563	97.1831	98.2394	97.8873	86.6197
Number of proteins	222	128	174	251	225	175	191	264	222	279	215	216	276	279	278	246
POSITION on human	68	69	70	71	72	73	74	75	76	77	78	79	80	81	82	83
WDR24 human	G	R	K	P	S	L	N	L	S	C	A	D	V	V	W	H
Consens	G	R	K	P	S	L	N	F	S	C	A	D	V	V	W	H
% of entries	90.493	76.4085	75	73.2394	76.0563	97.1831	90.493	67.2535	98.9437	87.6761	75.3521	98.2394	95.4225	53.169	98.9437	82.3944
Number of proteins	257	217	213	208	216	276	257	191	281	249	214	279	271	151	281	234
POSITION on human	84	85	86	87	88	89	90	91	92	93	94	95	96	97	98	99
WDR24 human	Q	M	D	E	N	L	L	A	T	A	A	T	N	G	V	V
Consens	Q	M	D	E	N	L	L	A	T	A	A	T	N	G	V	V
% of entries	74.6479	71.1268	60.2113	73.2394	78.169	80.6338	93.3099	99.2958	97.8873	95.4225	94.3662	94.7183	97.8873	100	46.1268	97.5352
Number of proteins	212	202	171	208	222	229	265	282	278	271	268	269	278	284	131	277
POSITION on human	100	101	102	103	104	105	106	107	108	109	110	111	112	113	114	115
WDR24 human	V	T	W	N	L	G	R	P	S	R	N	K	Q	D	Q	L
Consens	V	T	W	N	L	G	K	P	S	R	N	K	Q	D	Q	L
% of entries	94.3662	80.9859	100	94.0141	95.7746	70.4225	60.9155	75.3521	77.4648	84.507	77.4648	91.5493	93.3099	75.3521	76.7606	74.6479
Number of proteins	268	230	284	267	272	200	173	214	220	240	220	260	265	214	218	212
																						AVERAGE %
POSITION on human	116	117	118	119	120	121	122	123	124	125	126	127	128	129	130	131						76.1062
WDR24 human	F	T	E	H	K	R	T	V	N	K	V	C	F	H	P	T
Consens	F	T	E	H	K	R	T	V	N	K	V	C	F	H	P	T
% of entries	89.4366	74.6479	79.5775	99.6479	86.6197	99.2958	94.3662	96.831	96.1268	91.5493	92.6056	82.7465	95.7746	97.8873	88.0282	74.6479
Number of proteins	254	212	226	283	246	282	268	275	273	260	263	235	272	278	250	212
POSITION on human	132	133	134	135	136	137	138	139	140	141	142	143	144	145	146	147
WDR24 human	E	A	H	V	L	L	S	G	S	Q	D	G	F	M	K	C
Consens	E	V	Y	M	L	L	S	G	S	Q	D	G	F	M	K	M
% of entries	90.8451	46.4789	46.1268	52.8169	98.9437	84.507	99.6479	97.1831	98.9437	96.1268	99.6479	97.5352	47.5352	91.9014	91.9014	79.2254
Number of proteins	258	132	131	150	281	240	283	276	281	273	283	277	135	261	261	225
POSITION on human	148	149	150	151	152	153	154	155	156	157	158	159	160	161	162	163
WDR24 human	F	D	L	R	R	K	D	S	V	S	T	F	S	G	Q	S
Consens	F	D	L	R	K	K	D	S	V	S	T	F	S	G	Q	S
% of entries	94.0141	100	89.7887	100	58.8028	85.2113	47.8873	75	78.169	79.5775	91.5493	90.493	76.4085	79.5775	75.3521	85.2113
Number of proteins	267	284	255	284	167	242	136	213	222	226	260	257	217	226	214	242
POSITION on human	164	165	166	167	168	169	170	171	172	173	174	175	176	177	178	179
WDR24 human	E	S	V	R	D	V	Q	F	S	I	R	D	Y	F	T	F
Consens	E	S	V	R	D	V	Q	F	S	I	R	D	Y	F	T	F
% of entries	95.4225	95.7746	92.9578	99.6479	98.9437	94.7183	91.5493	97.1831	89.0845	47.5352	47.8873	74.6479	74.6479	78.169	78.5211	98.2394
Number of proteins	271	272	264	283	281	269	260	276	253	135	136	212	212	222	223	279
POSITION on human	180	181	182	183	184	185	186	187	188	189	190	191	192	193	194	195
WDR24 human	A	S	T	F	E	N	G	N	V	Q	L	W	D	I	R	R
Consens	A	A	T	F	E	N	G	N	V	Q	L	W	D	I	R	R
% of entries	93.662	72.1831	47.8873	77.4648	94.7183	91.9014	100	84.507	92.2535	95.7746	88.3803	99.6479	99.2958	79.5775	98.9437	85.5634
Number of proteins	266	205	136	220	269	261	284	240	262	272	251	283	282	226	281	243
POSITION on human	196	197	198	199	200	201	202	203	204	205	206	207	208	209	210	211
WDR24 human	P	D	R	C	E	R	M	F	T	A	H	N	G	P	V	F
Consens	P	D	R	Y	E	R	M	F	T	A	H	N	G	P	V	F
% of entries	83.4507	90.1409	83.8028	52.8169	82.3944	78.8732	74.2958	92.2535	87.3239	96.1268	99.6479	53.5211	98.5915	94.7183	89.4366	95.4225
Number of proteins	237	256	238	150	234	224	211	262	248	273	283	152	280	269	254	271
POSITION on human	212	213	214	215	216	217	218	219	220	221	222	223	224	225	226	227
WDR24 human	C	C	D	W	H	P	E	D	R	G	W	L	A	T	G	G
Consens	C	C	D	W	H	P	E	D	R	G	W	L	A	T	G	G
% of entries	74.6479	88.0282	96.831	98.5915	98.2394	94.3662	69.3662	78.169	78.8732	73.5915	87.6761	91.5493	97.1831	95.7746	83.4507	91.5493
Number of proteins	212	250	275	280	279	268	197	222	224	209	249	260	276	272	237	260
POSITION on human	228	229	230	231	232	233	234	235	236	237	238	239	240	241	242	243
WDR24 human	R	D	K	M	V	K	V	W	D	M	T	T	H	R	A	K
Consens	R	D	K	M	V	K	V	W	D	M	T	T	N	R	A	K
% of entries	99.6479	99.6479	95.7746	75.7042	78.169	97.5352	92.2535	98.9437	92.2535	72.8873	47.1831	73.5915	40.493	77.1127	70.7746	75
Number of proteins	283	283	272	215	222	277	262	281	262	207	134	209	115	219	201	213
POSITION on human	244	245	246	247	248	249	250	251	252	253	254	255	256	257	258	259
WDR24 human	E	M	H	C	V	Q	T	I	A	S	V	A	R	V	K	W
Consens	E	I	Y	C	V	Q	T	I	A	S	V	A	R	V	K	W
% of entries	75.7042	53.5211	57.0423	76.0563	78.169	83.8028	94.7183	95.7746	96.1268	92.2535	93.662	79.9296	89.4366	87.6761	91.9014	99.6479
Number of proteins	215	152	162	216	222	238	269	272	273	262	266	227	254	249	261	283
POSITION on human	260	261	262	263	264	265	266	267	268	269	270	271	272	273	274	275
WDR24 human	R	P	E	C	R	H	H	L	A	T	C	S	M	M	V	D
Consens	R	P	E	C	K	H	H	L	A	T	C	S	M	M	V	D
% of entries	98.5915	99.2958	75.3521	44.3662	61.2676	45.7746	91.9014	56.338	95.0704	76.7606	86.9718	83.4507	74.2958	74.2958	86.2676	97.5352
Number of proteins	280	282	214	126	174	130	261	160	270	218	247	237	211	211	245	277
POSITION on human	276	277	278	279	280	281	282	283	284	285	286	287	288	289	290	291
WDR24 human	H	N	I	Y	V	W	D	V	R	R	P	F	V	P	A	A
Consens	H	N	I	Y	V	W	D	V	R	R	P	F	I	P	F	A
% of entries	75	76.4085	90.493	76.0563	90.493	99.2958	98.9437	71.4789	92.2535	98.5915	97.8873	73.9437	67.2535	98.9437	42.2535	96.4789
Number of proteins	213	217	257	216	257	282	281	203	262	280	278	210	191	281	120	274
POSITION on human	292	293	294	295	296	297	298	299	300	301	302	303	304	305	306	307
WDR24 human	M	F	E	E	H	R	D	V	T	T	G	I	A	W	R	H
Consens	M	F	E	E	H	K	D	V	T	T	G	I	V	W	R	H
% of entries	45.4225	95.7746	76.7606	90.1409	98.5915	63.3803	96.831	88.0282	77.4648	93.3099	92.2535	86.6197	53.169	99.2958	87.6761	73.2394
Number of proteins	129	272	218	256	280	180	275	250	220	265	262	246	151	282	249	208
POSITION on human	309	310	311	313	314	315	316	317	318	319	320	321	322	323	324	325
WDR24 human	H	D	P	F	L	L	S	G	S	K	D	S	S	L	C	Q
Consens	H	D	P	F	L	L	S	G	S	K	D	S	T	L	Y	Q
% of entries	73.9437	88.0282	90.493	67.9578	83.4507	93.3099	94.3662	75.3521	86.6197	91.9014	98.5915	81.6901	86.2676	94.3662	64.0845	87.6761
Number of proteins	210	250	257	193	237	265	268	214	246	261	280	232	245	268	182	249
POSITION on human	326	328	329	330	331	332	333	334	335	336	337	338	339	340	341	342
WDR24 human	H	F	R	D	A	S	Q	P	V	E	R	A	N	P	E	G
Consens	H	F	K	D	A	S	R	P	V	D	R	A	N	P	E	G
% of entries	95.0704	91.1972	51.7606	92.2535	95.7746	57.3944	44.7183	99.2958	50	50.3521	54.5775	89.7887	87.6761	90.493	74.2958	88.0282
Number of proteins	270	259	147	262	272	163	127	282	142	143	155	255	249	257	211	250
POSITION on human	343	344	345	346	347	348	349	350	351	352	353	354	355	356	357	358
WDR24 human	L	C	Y	G	L	F	G	D	L	A	F	A	A	K	E	S
Consens	L	C	Y	G	L	F	G	D	L	A	F	A	A	K	E	S
% of entries	85.9155	74.2958	47.1831	55.6338	75	53.8732	97.1831	85.2113	78.5211	82.0422	83.0986	92.2535	71.1268	76.7606	73.5915	77.1127
Number of proteins	244	211	134	158	213	153	276	242	223	233	236	262	202	218	209	219
POSITION on human	359	360	361	362	364	365	366	367	368	369	371	372	373	374	375	376
WDR24 human	L	V	A	A	S	G	R	K	P	Y	G	D	R	R	H	P
Consens	L	I	S	S	S	N	R	K	P	Y	G	D	R	R	H	P
% of entries	77.1127	43.662	46.1268	41.1972	48.5915	43.3099	82.7465	72.8873	70.0704	70.7746	71.1268	73.9437	77.1127	76.4085	44.3662	77.4648
Number of proteins	219	124	131	117	138	123	235	207	199	201	202	210	219	217	126	220
POSITION on human	377	378	379	380	381	382	383	384	385	386	387	388	389	393	394	395
WDR24 human	I	F	F	K	R	K	L	D	P	A	E	P	F	A	S	S
Consens	I	F	F	K	R	K	L	D	P	T	E	Q	F	S	S	S
% of entries	70.0704	75.3521	77.1127	45.7746	46.831	73.5915	43.3099	75	62.6761	49.2958	82.7465	55.9859	88.7324	57.3944	96.4789	42.9577
Number of proteins	199	214	219	130	133	209	123	213	178	140	235	159	252	163	274	122
POSITION on human	396	397	398	399	400	401	402	406	407	408	409	410	411	412	413	415
WDR24 human	A	L	S	V	F	E	T	G	G	G	M	R	W	F	V	T
Consens	A	L	S	V	F	E	T	S	G	S	M	D	W	F	V	T
% of entries	71.831	86.6197	68.3099	79.9296	84.1549	75.3521	49.6479	59.507	40.1408	44.0141	75.7042	53.5211	80.2817	91.9014	75	74.6479
Number of proteins	204	246	194	227	239	214	141	169	114	125	215	152	228	261	213	212
POSITION on human	416	419	420	421	422	423	424	425	426	427	428	429	430	431	432	433
WDR24 human	A	Y	A	L	A	G	R	P	L	A	E	L	C	D	H	N
Consens	A	Y	A	L	A	G	R	P	L	A	E	L	C	D	H	N
% of entries	98.5915	98.2394	41.1972	95.4225	43.3099	95.0704	58.0986	81.338	55.9859	71.831	88.3803	88.7324	98.5915	77.1127	91.9014	98.9437
Number of proteins	280	279	117	271	123	270	165	231	159	204	251	252	280	219	261	281
POSITION on human	434	435	436	437	439	440	442	443	444	445	446	447	448	449	450	451
WDR24 human	A	K	V	A	E	L	R	N	Q	V	A	Q	T	W	T	M
Consens	A	K	V	A	E	L	R	N	Q	V	A	Q	T	W	T	M
% of entries	91.9014	70.4225	91.9014	96.831	58.8028	86.9718	84.507	41.1972	83.8028	84.1549	58.4507	57.3944	85.5634	98.9437	73.2394	77.8169
Number of proteins	261	200	261	275	167	247	240	117	238	239	166	163	243	281	208	221
POSITION on human	452	453	454	455	456	457	458	459	460	466	467	468	469	470	472	473
WDR24 human	L	R	I	I	Y	C	S	P	G	N	L	N	H	S	G	K
Consens	L	R	I	I	Y	S	S	P	G	N	L	N	H	S	G	K
% of entries	86.9718	76.7606	74.2958	47.8873	66.9014	53.169	48.5915	59.1549	50	43.3099	51.7606	70.4225	67.6056	51.4085	53.169	73.5915
Number of proteins	247	218	211	136	190	151	138	168	142	123	147	200	192	146	151	209
POSITION on human	474	475	478	479	480	481	482	483	484	485	486	487	488	489	490	493
WDR24 human	G	G	G	L	P	L	M	N	S	F	N	L	K	D	M	G
Consens	G	S	G	L	P	L	M	N	S	F	N	L	K	D	M	G
% of entries	42.2535	40.493	49.6479	69.3662	71.4789	76.0563	65.493	75	76.0563	73.2394	52.4648	49.2958	75	49.2958	43.3099	63.7324
Number of proteins	120	115	141	197	203	216	186	213	216	208	149	140	213	140	123	181
POSITION on human	494	495	496	497	498	499	500	501	502	503	504	505	506	508	510	511
WDR24 human	L	G	S	E	T	R	L	D	R	S	K	G	D	R	D	T
Consens	L	G	S	E	S	R	L	D	R	S	K	G	E	R	D	N
% of entries	47.5352	63.0282	41.9014	67.6056	45.0704	72.8873	67.6056	41.9014	65.1409	67.2535	69.7183	66.5493	47.8873	76.4085	51.4085	45.4225
Number of proteins	135	179	119	192	128	207	192	119	185	191	198	189	136	217	146	129
POSITION on human	512	513	514	515	516	517	519	520	521	523	524	525	526	527	528	529
WDR24 human	V	L	L	D	S	S	T	L	I	N	E	D	N	E	E	T
Consens	I	L	L	D	S	S	T	L	I	N	E	D	N	E	E	T
% of entries	41.5493	45.4225	46.4789	49.6479	46.1268	45.7746	43.662	51.0563	62.3239	68.662	43.3099	45.0704	76.0563	78.8732	76.0563	74.6479
Number of proteins	118	129	132	141	131	130	124	145	177	195	123	128	216	224	216	212
POSITION on human	530	531	532	533	534	535	536	537	538	539	540	541	542	543	544	546
WDR24 human	E	G	S	D	V	P	A	D	Y	L	L	G	D	V	E	E
Consens	E	G	S	D	V	P	A	D	Y	L	F	G	D	V	E	D
% of entries	75	81.338	74.2958	52.1127	47.1831	50.7042	68.3099	65.8451	73.9437	52.4648	48.9437	86.2676	83.4507	45.4225	85.9155	55.9859
Number of proteins	213	231	211	148	134	144	194	187	210	149	139	245	237	129	244	159
POSITION on human	547	548	549	550	551	553	554	555	556	557	559	561	562	563	564	565
WDR24 human	E	D	E	L	Y	L	D	P	E	H	H	E	D	P	E	C
Consens	E	D	D	L	Y	M	D	H	E	N	H	E	E	Q	E	Y
% of entries	42.9577	75	44.0141	82.3944	73.2394	45.0704	47.5352	48.9437	49.6479	49.6479	44.3662	76.7606	71.831	47.5352	74.2958	67.6056
Number of proteins	122	213	125	234	208	128	135	139	141	141	126	218	204	135	211	192
POSITION on human	567	568	569	570	571	572	573	574	575	576	577	578	579	580	581	582
WDR24 human	L	P	Q	E	A	F	P	L	R	H	E	I	V	D	T	P
Consens	L	P	Q	E	A	F	P	L	R	H	E	I	V	D	N	P
% of entries	93.3099	92.2535	72.1831	96.1268	89.4366	92.2535	59.8592	80.9859	93.662	89.0845	84.507	89.4366	47.5352	84.8591	45.4225	78.169
Number of proteins	265	262	205	273	254	262	170	230	266	253	240	254	135	241	129	222
POSITION on human	583	584	585	586	587	588	589	590	591	592	593	594	595	596	597	598
WDR24 human	P	G	P	E	H	L	Q	D	K	A	D	S	P	H	V	S
Consens	S	A	P	E	H	L	Q	D	K	A	D	S	P	H	V	S
% of entries	54.2254	48.2394	66.1972	58.0986	66.9014	72.5352	73.9437	66.9014	74.2958	67.2535	67.9578	75	74.2958	72.1831	70.0704	74.2958
Number of proteins	154	137	188	165	190	206	210	190	211	191	193	213	211	205	199	211
POSITION on human	599	600	601	602	603	606	607	608	609	610	611	612	613		616	617
WDR24 human	G	S	E	A	D	S	L	A	P	V	D	S	S	-	L	L
Consens	G	N	E	A	E	S	L	T	P	V	E	S	F	S	L	I
% of entries	73.2394	51.0563	74.2958	71.1268	51.4085	46.1268	74.6479	52.8169	75.7042	41.5493	58.0986	73.2394	48.9437	55.6338	74.6479	62.3239
Number of proteins	208	145	211	202	146	131	212	150	215	118	165	208	139	158	212	177
POSITION on human	618	619	620	621	623	624	627	628	629	631	632	633	635	636	637	638
WDR24 human	S	V	S	H	L	Y	R	L	P	D	F	F	V	L	V	R
Consens	S	I	S	H	L	Y	R	L	P	D	F	F	P	I	V	R
% of entries	76.0563	47.5352	76.4085	45.7746	73.5915	47.5352	49.2958	77.8169	79.9296	46.1268	72.1831	80.6338	53.169	51.4085	90.1409	52.4648
Number of proteins	216	135	217	130	209	135	140	221	227	131	205	229	151	146	256	149
POSITION on human	639	640	641	643	644	645	646	647	648	649	650	651	652	653	654	655
WDR24 human	D	M	L	F	Y	A	E	Q	G	D	V	Q	M	A	V	S
Consens	D	M	L	F	Y	A	E	Q	G	D	V	Q	M	A	V	S
% of entries	54.9296	67.2535	95.7746	50	85.5634	92.2535	80.6338	77.1127	98.5915	98.5915	93.3099	98.9437	67.9578	85.5634	86.2676	86.6197
Number of proteins	156	191	272	142	243	262	229	219	280	280	265	281	193	243	245	246
POSITION on human	656	657	658	659	660	661	662	663	664	665	666	667	668	669	670	671
WDR24 human	V	L	I	V	L	G	E	R	V	R	K	D	I	D	E	Q
Consens	V	L	I	V	L	G	D	R	I	R	K	E	I	D	E	Q
% of entries	78.169	88.3803	85.9155	93.662	92.9578	91.9014	47.1831	81.6901	59.1549	80.6338	71.4789	52.8169	81.6901	84.8591	61.6197	48.5915
Number of proteins	222	251	244	266	264	261	134	232	168	229	203	150	232	241	175	138
POSITION on human	672	673	674	675	676	677	678	679	680	681	682	683	684	685	686	687
WDR24 human	T	Q	E	H	W	Y	T	S	Y	I	D	L	L	Q	R	F
Consens	T	Q	E	H	W	Y	T	S	Y	I	D	L	L	Q	R	F
% of entries	77.4648	85.9155	92.6056	81.338	96.1268	74.6479	50	84.1549	98.5915	89.7887	85.5634	89.7887	98.5915	76.0563	91.1972	83.8028
Number of proteins	220	244	263	231	273	212	142	239	280	255	243	255	280	216	259	238
POSITION on human	689	690	691	692	693	694	695	696	697	698	699	700	701	702	703	704
WDR24 human	L	W	N	V	S	N	E	V	V	K	L	S	T	S	R	A
Consens	L	W	N	V	S	N	E	V	I	K	L	S	T	C	R	A
% of entries	94.0141	91.5493	84.8591	60.5634	76.7606	83.4507	65.8451	88.3803	70.7746	84.8591	91.5493	88.7324	75.7042	52.1127	43.662	74.2958
Number of proteins	267	260	241	172	218	237	187	251	201	241	260	252	215	148	124	211
POSITION on human	705	707	708	709	710	711	712	713	714	715	716	718	719	720	721	722
WDR24 human	V	C	L	N	Q	A	S	T	T	L	H	N	C	S	H	C
Consens	I	C	L	N	Q	A	S	T	T	L	H	N	C	S	N	C
% of entries	72.8873	73.2394	87.6761	94.3662	91.5493	59.507	94.7183	97.8873	84.8591	75.3521	79.2254	80.2817	96.4789	76.0563	54.9296	97.8873
Number of proteins	207	208	249	268	260	169	269	278	241	214	225	228	274	216	156	278
POSITION on human	723	724	725	726	727	728	729	730	731	732	733	734	735	736	737	738
WDR24 human	K	R	P	M	S	S	R	G	W	V	C	D	R	C	H	R
Consens	K	R	P	M	S	N	R	G	W	I	C	D	R	C	H	Q
% of entries	74.6479	76.7606	85.9155	75.3521	73.2394	51.0563	45.0704	87.6761	90.493	51.7606	97.5352	82.0422	85.2113	96.831	48.9437	53.5211
Number of proteins	212	218	244	214	208	145	128	249	257	147	277	233	242	275	139	152
POSITION on human	739	740	741	742	743	744	745	746	747	748	749	750	751	752	753	754
WDR24 human	C	A	S	M	C	A	V	C	H	H	V	V	K	G	L	F
Consens	C	A	S	M	C	A	V	C	H	H	V	V	K	G	L	F
% of entries	73.5915	76.7606	78.5211	45.0704	96.831	79.9296	83.8028	97.5352	90.8451	73.2394	82.0422	95.4225	80.9859	96.1268	90.493	77.4648
Number of proteins	209	218	223	128	275	227	238	277	258	208	233	271	230	273	257	220
POSITION on human	755	756	757	758	759	760	761	762	763	764	765	766	768	769	770	772
WDR24 human	V	W	C	Q	G	C	S	H	G	G	H	L	H	I	M	W
Consens	V	W	C	Q	G	C	S	H	G	G	H	L	H	I	M	W
% of entries	84.8591	96.831	96.831	92.6056	92.9578	96.831	78.169	96.4789	96.1268	95.7746	76.7606	63.7324	73.5915	46.1268	46.831	74.2958
Number of proteins	241	275	275	263	264	275	222	274	273	272	218	181	209	131	133	211
POSITION on human	773	776	778	779	780	781	782	783	784	785	786	787	788	789
WDR24 human	L	S	H	C	P	A	G	C	G	H	L	C	E	Y
Consens	L	S	H	C	P	A	G	C	G	H	L	C	E	Y
% of entries	54.2254	47.1831	49.2958	74.2958	74.2958	56.338	72.5352	73.9437	70.0704	73.2394	54.9296	74.2958	69.0141	64.4366
Number of proteins	154	134	140	211	211	160	206	210	199	208	156	211	196	183
