# Supplementary material for: Locked in Structure: Sestrin and GATOR—A Billion-Year Marriage
Source: Cells. 2024 Sep 21;13(18):1587. doi: 10.3390/cells13181587 (PMC11429811; doi:10.3390/cells13181587)
Supplement: Supplementary file 1 [file cells-13-01587-s001.zip › Supplement File S5 - SEH1L - Conservation.xlsx]

## Sheet: Sheet1
POSITION on human	1	2	3	4	5	6	7	8	9	10	11	12	13	14	15	16
SEH1L human	M	F	V	A	R	S	I	A	A	D	H	K	D	L	I	H
Consensus	M	F	V	A	R	S	I	A	A	D	H	K	D	L	I	H
% of entries	91.4089	86.9416	80.0687	87.2852	74.9141	78.6942	89.6907	72.8522	89.3471	78.6942	95.189	68.0412	94.5017	93.1272	94.1581	93.8144
Number of proteins	266	253	233	254	218	229	261	212	260	229	277	198	275	271	274	273
POSITION on human	17	18	19	20	21	22	23	24	25	26	27	28	29	30	31	32
SEH1L human	D	V	S	F	D	F	H	G	R	R	M	A	T	C	S	S
Consensus	D	V	S	F	D	F	H	G	R	R	M	A	T	C	S	S
% of entries	93.4708	73.5395	80.0687	56.701	95.189	87.9725	78.3505	96.2199	84.5361	95.189	89.3471	96.5636	96.5636	95.8763	97.2509	93.8144
Number of proteins	272	214	233	165	277	256	228	280	246	277	260	281	281	279	283	273
POSITION on human	33	34	35	36	37	38	39	40	41	42	43	44	45	46	47	48
SEH1L human	D	Q	S	V	K	V	W	D	K	S	E	S	G	D	W	H
Consensus	D	Q	S	V	K	V	W	D	K	S	E	N	G	D	W	H
% of entries	96.9072	91.7526	82.1306	94.5017	93.4708	94.5017	97.5945	96.2199	78.0069	70.1031	82.1306	47.4227	93.4708	46.3918	98.6254	76.9759
Number of proteins	282	267	239	275	272	275	284	280	227	204	239	138	272	135	287	224
POSITION on human	49	50	51	52	53	54	55	56	57	58	59	60	61	62	63	64
SEH1L human	C	T	A	S	W	K	T	H	S	G	S	V	W	R	V	T
Consensus	C	T	A	S	W	K	T	H	S	G	S	V	W	R	V	T
% of entries	87.6289	92.0962	90.378	88.6598	96.2199	98.2818	87.6289	98.6254	93.1272	97.9381	95.8763	98.9691	98.6254	81.0997	98.6254	95.8763
Number of proteins	255	268	263	258	280	286	255	287	271	285	279	288	287	236	287	279
POSITION on human	65	66	67	68	69	70	71	72	73	74	75	76	77	78	79	80
SEH1L human	W	A	H	P	E	F	G	Q	V	L	A	S	C	S	F	D
Consensus	W	A	H	P	E	F	G	Q	V	L	A	S	C	S	F	D
% of entries	99.3127	98.9691	99.3127	99.6564	98.2818	97.9381	99.3127	98.9691	94.8454	94.1581	97.9381	82.1306	98.9691	99.3127	95.5326	99.6564
Number of proteins	289	288	289	290	286	285	289	288	276	274	285	239	288	289	278	290
POSITION on human	81	82	83	84	85	86	87	88	89	90	91	92	93	94	95	96
SEH1L human	R	T	A	A	V	W	E	E	I	V	G	E	S	N	D	K
Consensus	R	T	A	A	V	W	E	E	I	V	G	E	S	N	D	K
% of entries	97.9381	95.189	93.8144	91.0653	88.6598	97.9381	98.9691	98.2818	86.5979	91.4089	86.5979	85.9107	81.4433	79.0378	76.9759	77.6632
Number of proteins	285	277	273	265	258	285	288	286	252	266	252	250	237	230	224	226
POSITION on human	97	98	99	100	101	102	103	104	105	106	107	108	109	110	111	112
SEH1L human	L	R	G	Q	S	H	W	V	K	R	T	T	L	V	D	S
Consensus	L	R	G	Q	S	H	W	V	K	R	T	T	L	V	D	S
% of entries	51.5464	84.5361	87.9725	67.6976	85.567	91.0653	99.3127	63.5739	85.9107	94.1581	86.2543	78.6942	97.2509	98.2818	98.6254	97.5945
Number of proteins	150	246	256	197	249	265	289	185	250	274	251	229	283	286	287	284
POSITION on human	113	114	115	116	117	118	119	120	121	122	123	124	125	126	127	128
SEH1L human	R	T	S	V	T	D	V	K	F	A	P	K	H	M	G	L
Consensus	R	T	S	V	T	D	V	K	F	A	P	K	H	M	G	L
% of entries	97.2509	94.1581	94.5017	98.9691	94.5017	98.9691	93.4708	97.2509	99.6564	88.6598	99.6564	92.4399	86.9416	76.9759	98.9691	99.6564
Number of proteins	283	274	275	288	275	288	272	283	290	258	290	269	253	224	288	290
POSITION on human	129	130	131	132	133	134	135	136	137	138	139	140	141	142	143	144
SEH1L human	M	L	A	T	C	S	A	D	G	I	V	R	I	Y	E	A
Consensus	M	L	A	T	C	S	A	D	G	V	V	R	I	Y	E	A
% of entries	74.9141	98.6254	78.0069	97.2509	96.2199	97.9381	91.0653	93.8144	98.9691	62.1993	89.0034	99.6564	94.1581	99.6564	98.9691	99.3127
Number of proteins	218	287	227	283	280	285	265	273	288	181	259	290	274	290	288	289
POSITION on human	145	146	147	148	149	150	151	152	153	154	155	156	157	158	159	160
SEH1L human	P	D	V	M	N	L	S	Q	W	S	L	Q	H	E	I	S
Consensus	P	D	V	M	N	L	S	Q	W	S	L	Q	H	E	I	S
% of entries	93.1272	98.9691	91.4089	96.5636	97.5945	98.9691	92.7835	92.4399	99.3127	85.2234	95.5326	94.1581	89.3471	95.5326	89.0034	80.756
Number of proteins	271	288	266	281	284	288	270	269	289	248	278	274	260	278	259	235
POSITION on human	161	162	163	164	165	166	167	168	169	170	171	172	173	174	175	176
SEH1L human	C	K	L	S	C	S	C	I	S	W	N	P	S	S	S	R
Consensus	C	K	L	S	C	S	C	I	S	W	N	P	S	S	S	R
% of entries	88.6598	87.9725	82.8179	78.6942	91.4089	96.5636	96.2199	82.8179	93.1272	99.3127	93.8144	91.0653	95.5326	76.2887	85.567	92.0962
Number of proteins	258	256	241	229	266	281	280	241	271	289	273	265	278	222	249	268
POSITION on human	177	178	179	180	181	182	183	184	185	186	187	188	189	190	191	192
SEH1L human	A	H	S	P	M	I	A	V	G	S	D	D	S	S	P	N
Consensus	A	H	S	P	M	I	A	V	G	S	D	D	S	S	P	N
% of entries	75.6014	91.7526	46.7354	92.0962	94.5017	70.1031	98.2818	97.2509	97.9381	96.5636	96.5636	95.5326	50.1718	53.2646	53.2646	52.5773
Number of proteins	220	267	136	268	275	204	286	283	285	281	281	278	146	155	155	153
POSITION on human	195	196	197	198	199	200	201	202	203	204	205	206	207	208	209	210
SEH1L human	A	K	V	Q	I	F	E	Y	N	E	N	T	R	K	Y	A
Consensus	A	K	V	Q	I	Y	E	Y	N	E	N	T	R	K	Y	A
% of entries	48.7973	94.5017	95.8763	81.0997	92.7835	64.2612	96.2199	95.189	83.8488	91.4089	86.5979	79.0378	97.5945	86.5979	76.9759	72.165
Number of proteins	142	275	279	236	270	187	280	277	244	266	252	230	284	252	224	210
POSITION on human	211	212	213	214	215	216	217	218	219	220	221	222	223	224	225	226
SEH1L human	K	A	E	T	L	M	T	V	T	D	P	V	H	D	I	A
Consensus	K	A	E	T	L	M	T	V	T	D	P	V	H	D	I	A
% of entries	89.0034	75.2577	91.7526	67.0103	86.5979	73.8832	81.0997	83.1615	87.9725	88.6598	70.7904	98.2818	96.2199	99.6564	82.8179	88.3162
Number of proteins	259	219	267	195	252	215	236	242	256	258	206	286	280	290	241	257
POSITION on human	227	228	229	230	231	232	233	234	235	236	237	238	239	240	241	242
SEH1L human	F	A	P	N	L	G	R	S	F	H	I	L	A	I	A	T
Consensus	F	A	P	N	L	G	R	S	F	H	I	L	A	I	A	T
% of entries	98.2818	94.8454	100	95.5326	91.7526	98.6254	98.6254	97.2509	81.7869	93.1272	54.6392	97.5945	95.189	56.3574	98.6254	84.8797
Number of proteins	286	276	291	278	267	287	287	283	238	271	159	284	277	164	287	247
POSITION on human	243	244	245	246	247	248	249	250	251	252	253	254	255	256	257	258
SEH1L human	K	D	V	R	I	F	T	L	K	P	V	R	K	E	L	T
Consensus	K	D	V	R	I	F	T	L	K	P	L	R	K	E	L	T
% of entries	93.4708	96.2199	96.9072	90.378	96.2199	78.3505	55.3265	91.0653	62.543	93.4708	42.9553	57.732	52.5773	51.5464	50.5155	64.9485
Number of proteins	272	280	282	263	280	228	161	265	182	272	125	168	153	150	147	189
POSITION on human	259	260	261	262	263	264	265	266	267	268	269	270	271	272	273	274
SEH1L human	S	S	G	G	P	T	K	F	E	I	H	I	V	A	Q	F
Consensus	S	S	G	G	P	T	K	F	E	I	H	I	V	A	Q	F
% of entries	49.1409	73.1959	54.6392	83.5052	50.8591	81.0997	86.9416	77.6632	84.5361	57.0447	45.7045	64.2612	74.2268	92.7835	92.4399	93.8144
Number of proteins	143	213	159	243	148	236	253	226	246	166	133	187	216	270	269	273
POSITION on human	275	276	277	278	279	280	281	282	283	284	285	286	287	288	289	290
SEH1L human	D	N	H	N	S	Q	V	W	R	V	S	W	N	I	T	G
Consensus	D	N	H	N	S	Q	V	W	R	V	S	W	N	I	T	G
% of entries	85.567	71.8213	96.2199	77.3196	89.3471	84.8797	96.9072	98.9691	98.9691	94.8454	85.2234	98.9691	99.6564	86.5979	95.5326	74.5704
Number of proteins	249	209	280	225	260	247	282	288	288	276	248	288	290	252	278	217
POSITION on human	291	292	293	294	295	296	297	298	299	300	301	302	303	304	305	306
SEH1L human	T	V	L	A	S	S	G	D	D	G	C	V	R	L	W	K
Consensus	T	V	L	A	S	S	G	D	D	G	C	V	R	L	W	K
% of entries	98.2818	58.0756	98.9691	94.5017	95.189	97.9381	96.2199	96.9072	99.3127	99.3127	87.9725	98.2818	97.9381	92.0962	94.8454	97.9381
Number of proteins	286	169	288	275	277	285	280	282	289	289	256	286	285	268	276	285
POSITION on human	307	308	309	310	311	312	313	314	315	316	317	318	319	320	321	322
SEH1L human	A	N	Y	M	D	N	W	K	C	T	G	I	L	K	G	N
Consensus	A	N	Y	M	D	N	W	K	C	T	G	I	L	K	G	N
% of entries	91.0653	94.1581	92.7835	80.0687	82.4742	82.8179	99.3127	95.189	92.0962	75.945	80.756	74.9141	93.8144	83.5052	94.1581	47.7663
Number of proteins	265	274	270	233	240	241	289	277	268	221	235	218	273	243	274	139
POSITION on human	323	324	325	326	327	328	329	330	331	332	333	336	338	339	340	341
SEH1L human	G	S	P	V	N	G	S	S	Q	Q	G	N	S	L	G	S
Consensus	G	S	P	V	N	G	S	S	Q	Q	G	N	S	L	G	S
% of entries	92.0962	79.7251	79.0378	63.5739	53.2646	69.0722	63.9175	42.9553	71.8213	44.6735	50.5155	54.9828	48.4536	45.0172	69.7595	67.6976
Number of proteins	268	232	230	185	155	201	186	125	209	130	147	160	141	131	203	197
POSITION on human	346	347	348	349	350	351	352	353	354	355	356	357	358	359	360	361
SEH1L human	L	Q	N	S	L	N	G	S	S	A	G	R	Y	F	F	T
Consensus	L	Q	N	S	L	N	G	S	S	A	G	R	Y	F	F	P
% of entries	49.4845	71.8213	70.4467	52.921	47.079	70.4467	71.4777	52.2337	70.7904	63.2302	53.6082	79.7251	73.5395	66.323	68.0412	72.5086
Number of proteins	144	209	205	154	137	205	208	152	206	184	156	232	214	193	198	211
POSITION on human	362	363	364	365	366	367	368	369	370	371	372	373	374	376	377	385
SEH1L human	P	L	D	S	P	R	A	G	S	R	W	S	S	A	Q	P
Consensus	P	L	D	S	P	R	A	G	S	R	W	S	S	A	Q	P
% of entries	44.3299	44.6735	67.3539	45.7045	68.0412	60.4811	62.1993	67.6976	55.3265	66.6667	46.7354	44.6735	45.7045	42.9553	42.268	43.6426
Number of proteins	129	130	196	133	198	176	181	197	161	194	136	130	133	125	123	127
POSITION on human	386	387	388	389	390	391	392	393	394	395	396	398	399	400	401	402
SEH1L human	L	V	E	H	S	C	D	A	D	T	A	L	Q	Y	P	H
Consensus	L	I	E	H	S	C	D	A	D	T	A	L	Q	Y	P	H
% of entries	64.6048	48.11	67.3539	47.4227	43.6426	63.9175	62.1993	59.4502	49.4845	42.268	43.6426	43.299	52.2337	43.6426	46.7354	43.9863
Number of proteins	188	140	196	138	127	186	181	173	144	123	127	126	152	127	136	128
POSITION on human	403	404	405	406	409	410	411	412	413	415	416	417	418	419	420	421
SEH1L human	P	R	R	R	S	R	P	L	N	L	P	E	N	E	G	I
Consensus	P	R	R	R	S	R	P	L	N	L	P	E	N	E	G	V
% of entries	46.3918	58.4192	52.5773	42.268	59.7938	55.6701	47.079	63.5739	46.3918	63.2302	59.7938	63.5739	42.6117	57.0447	57.732	43.9863
Number of proteins	135	170	153	123	174	162	137	185	135	184	174	185	124	166	168	128
